# Supplementary material for: Evolutionary history reveals information on the functionality of ear tufts in owls (family: Strigidae)
Source: Front Zool. 2025 Nov 13;22:35. doi: 10.1186/s12983-025-00587-x (PMC12616901; doi:10.1186/s12983-025-00587-x)
Supplement: Supplementary file 1 — Additional file1 (XLSX 21 KB) [file 12983_2025_587_MOESM1_ESM.xlsx]

## Sheet: Arkusz1
Additional file 1. The list of photographs used in ear tuft size analysis. For images from The Macaulay Library (https://www.macaulaylibrary.org), the image number is given. For others, a link to the image is provided.
Species	Source	File number / link	Author
Asio abyssinicus	The Macaulay Library	ML106249771
Asio abyssinicus	The Macaulay Library	ML196041751
Asio abyssinicus	The Macaulay Library	ML204469611
Asio abyssinicus	The Macaulay Library	ML261735501
Asio abyssinicus	The Macaulay Library	ML600925731
Asio capensis	The Macaulay Library	ML143292471
Asio capensis	The Macaulay Library	ML204353201
Asio capensis	The Macaulay Library	ML225028191
Asio capensis	The Macaulay Library	ML508388201
Asio capensis	The Macaulay Library	ML546761211
Asio flammeus	The Macaulay Library	ML192327741
Asio flammeus	The Macaulay Library	ML379599681
Asio flammeus	The Macaulay Library	ML407977671
Asio flammeus	The Macaulay Library	ML411858241
Asio flammeus	The Macaulay Library	ML540035391
Asio madagascariensis	The Macaulay Library	ML206161891
Asio madagascariensis	The Macaulay Library	ML501895691
Asio madagascariensis	The Macaulay Library	ML512908651
Asio madagascariensis	The Macaulay Library	ML553950421
Asio otus	The Macaulay Library	ML37853991
Asio otus	The Macaulay Library	ML46954221
Asio otus	The Macaulay Library	ML517033991
Asio otus	The Macaulay Library	ML63509531
Asio otus	The Macaulay Library	ML75486701
Asio stygius	The Macaulay Library	ML247266331
Asio stygius	The Macaulay Library	ML362665181
Asio stygius	The Macaulay Library	ML362707761
Asio stygius	The Macaulay Library	ML392214001
Asio stygius	The Macaulay Library	ML71420161
Bubo africanus	The Macaulay Library	ML112224341
Bubo africanus	The Macaulay Library	ML205097751
Bubo africanus	The Macaulay Library	ML608520389
Bubo africanus	The Macaulay Library	ML66997181
Bubo africanus	The Macaulay Library	ML99249911
Bubo ascalaphus	The Macaulay Library	ML179517621
Bubo ascalaphus	The Macaulay Library	ML342185091
Bubo ascalaphus	The Macaulay Library	ML345307341
Bubo ascalaphus	The Macaulay Library	ML362064761
Bubo ascalaphus	The Macaulay Library	ML551389031
Bubo bengalensis	The Macaulay Library	ML121377001
Bubo bengalensis	The Macaulay Library	ML397103211
Bubo bengalensis	The Macaulay Library	ML527714511
Bubo bengalensis	The Macaulay Library	ML85337391
Bubo bengalensis	The Macaulay Library	ML95631831
Bubo bubo	The Macaulay Library	ML116338521
Bubo bubo	The Macaulay Library	ML172887611
Bubo bubo	The Macaulay Library	ML276736741
Bubo bubo	The Macaulay Library	ML513253461
Bubo bubo	The Macaulay Library	ML553518341
Bubo capensis	The Macaulay Library	ML189588001
Bubo capensis	The Macaulay Library	ML204803651
Bubo capensis	The Macaulay Library	ML205983271
Bubo capensis	The Macaulay Library	ML523820951
Bubo capensis	The Macaulay Library	ML57421701
Bubo cinerascens	The Macaulay Library	ML204347631
Bubo cinerascens	The Macaulay Library	ML296384631
Bubo cinerascens	The Macaulay Library	ML31181241
Bubo cinerascens	The Macaulay Library	ML441203351
Bubo cinerascens	The Macaulay Library	ML531966181
Bubo coromandus	The Macaulay Library	ML132339031
Bubo coromandus	The Macaulay Library	ML148212441
Bubo coromandus	The Macaulay Library	ML258870231
Bubo coromandus	The Macaulay Library	ML400668251
Bubo coromandus	The Macaulay Library	ML419833621
Bubo lacteus	The Macaulay Library	ML162859041
Bubo lacteus	The Macaulay Library	ML164273121
Bubo lacteus	The Macaulay Library	ML204691621
Bubo lacteus	The Macaulay Library	ML281628401
Bubo lacteus	The Macaulay Library	ML60818211
Bubo leucostictus	The Macaulay Library	ML128612291
Bubo leucostictus	The Macaulay Library	ML193251121
Bubo leucostictus	The Macaulay Library	ML205492471
Bubo leucostictus	The Macaulay Library	ML394794001
Bubo leucostictus	The Macaulay Library	ML500988771
Bubo magellanicus	The Macaulay Library	ML134198811
Bubo magellanicus	The Macaulay Library	ML187374231
Bubo magellanicus	The Macaulay Library	ML540292921
Bubo magellanicus	The Macaulay Library	ML606421071
Bubo magellanicus	The Macaulay Library	ML90371661
Bubo nipalensis	The Macaulay Library	ML358701711
Bubo nipalensis	The Macaulay Library	ML504527831
Bubo nipalensis	The Macaulay Library	ML556457461
Bubo nipalensis	The Macaulay Library	ML580981971
Bubo nipalensis	The Macaulay Library	ML81372531
Bubo philippensis	The Macaulay Library	ML120888971
Bubo philippensis	The Macaulay Library	ML205738611
Bubo philippensis	The Macaulay Library	ML205738631
Bubo philippensis	The Macaulay Library	ML502751191
Bubo philippensis	The Macaulay Library	ML530665141
Bubo poensis	The Macaulay Library	ML204672191
Bubo poensis	The Macaulay Library	ML205153491
Bubo poensis	The Macaulay Library	ML217075701
Bubo poensis	The Macaulay Library	ML370393061
Bubo poensis	The Macaulay Library	ML469426711
Bubo shelleyi	The Macaulay Library	ML385657191
Bubo sumatranus	The Macaulay Library	ML112099681
Bubo sumatranus	The Macaulay Library	ML305047151
Bubo sumatranus	The Macaulay Library	ML305050011
Bubo sumatranus	The Macaulay Library	ML596761131
Bubo sumatranus	The Macaulay Library	ML75697061
Bubo virginianus	The Macaulay Library	ML123267331
Bubo virginianus	The Macaulay Library	ML272127941
Bubo virginianus	The Macaulay Library	ML382145271
Bubo virginianus	The Macaulay Library	ML441449281
Bubo virginianus	The Macaulay Library	ML562943741
Bubo vosseleri	The Macaulay Library	ML119425351
Bubo vosseleri	The Macaulay Library	ML204960761
Bubo vosseleri	The Macaulay Library	ML372267251
Jubula letti	The Macaulay Library	ML386069591
Ketupa blakstoni	The Macaulay Library	ML205756051
ketupa blakstoni	The Macaulay Library	ML377393311
Ketupa blakstoni	The Macaulay Library	ML379401081
Ketupa flavipes	The Macaulay Library	ML244267981
Ketupa flavipes	The Macaulay Library	ML270352301
Ketupa flavipes	The Macaulay Library	ML302112781
Ketupa flavipes	The Macaulay Library	ML391017991
Ketupa flavipes	The Macaulay Library	ML527102551
Ketupa ketupu	The Macaulay Library	ML391939221
Ketupa ketupu	The Macaulay Library	ML525783661
Ketupa ketupu	The Macaulay Library	ML533273291
Ketupa ketupu	The Macaulay Library	ML596989951
Ketupa ketupu	The Macaulay Library	ML602500261
Ketupa zeylonensis	The Macaulay Library	ML258870031
Ketupa zeylonensis	The Macaulay Library	ML25942371
Ketupa zeylonensis	The Macaulay Library	ML393157921
Ketupa zeylonensis	The Macaulay Library	ML395564211
Lophostrix cristata	The Macaulay Library	ML195465951
Lophostrix cristata	The Macaulay Library	ML246878201
Lophostrix cristata	The Macaulay Library	ML264825541
Lophostrix cristata	The Macaulay Library	ML401293401
Lophostrix cristata	The Macaulay Library	ML83088221
Megascops asio	The Macaulay Library	ML298141061
Megascops asio	The Macaulay Library	ML483750791
Megascops asio	The Macaulay Library	ML524659071
Megascops asio	The Macaulay Library	ML525975631
Megascops asio	The Macaulay Library	ML580706551
Megascops atricapilla	The Macaulay Library	ML126776271
Megascops atricapilla	The Macaulay Library	ML165755871
Megascops atricapilla	The Macaulay Library	ML255153201
Megascops barbarus	FaceBook (Bird Studies Guatemala)	https://www.facebook.com/photo/?fbid=5217157411653916&set=a.413710141998691	Knut Eisermann
Megascops barbarus	The Macaulay Library	ML215068891
Megascops barbarus	The Macaulay Library	ML549200901
Megascops choliba	The Macaulay Library	ML213969361
Megascops choliba	The Macaulay Library	ML534520251
Megascops choliba	The Macaulay Library	ML543761721
Megascops choliba	The Macaulay Library	ML545735231
Megascops choliba	The Macaulay Library	ML702846
Megascops clarkii	The Macaulay Library	ML184508931
Megascops clarkii	The Macaulay Library	ML214463011
Megascops clarkii	The Macaulay Library	ML437313571
Megascops cooperi	The Macaulay Library	ML412068211
Megascops cooperi	The Macaulay Library	ML521003181
Megascops cooperi	The Macaulay Library	ML570932951
Megascops cooperi	The Macaulay Library	ML608589019
Megascops cooperi	The Macaulay Library	ML608765822
Megascops guatemalae	The Macaulay Library	ML333925631
Megascops guatemalae	The Macaulay Library	ML540156841
Megascops guatemalae	The Macaulay Library	ML551078891
Megascops guatemalae	The Macaulay Library	ML579772801
Megascops guatemalae	The Macaulay Library	ML71089691
Megascops hoyi	The Macaulay Library	ML113291511
Megascops hoyi	The Macaulay Library	ML157703241
Megascops hoyi	The Macaulay Library	ML472505131
Megascops hoyi	The Macaulay Library	ML607745841
Megascops hoyi	The Macaulay Library	ML708474
Megascops ingens	The Macaulay Library	ML207602241
Megascops ingens	The Macaulay Library	ML500417781
Megascops ingens	The Macaulay Library	ML608457581
Megascops kennicottii	The Macaulay Library	ML138248461
Megascops kennicottii	The Macaulay Library	ML155394981
Megascops kennicottii	The Macaulay Library	ML421440651
Megascops kennicottii	The Macaulay Library	ML452962321
Megascops kennicottii	The Macaulay Library	ML69900421
Megascops koepckeae	The Macaulay Library	ML156450921
Megascops koepckeae	The Macaulay Library	ML254261131
Megascops koepckeae	The Macaulay Library	ML498773441
Megascops petersoni	The Macaulay Library	ML202745821
Megascops petersoni	The Macaulay Library	ML39664261
Megascops petersoni	The Macaulay Library	ML414884121
Megascops roboratus	The Macaulay Library	ML204883871
Megascops roboratus	The Macaulay Library	ML225472041
Megascops roboratus	The Macaulay Library	ML237824341
Megascops roboratus	The Macaulay Library	ML460947401
Megascops roboratus	The Macaulay Library	ML609290076
Megascops sanctaecatarinae	WIKIAVES	https://www.wikiaves.com.br/3543447&tm=f&t=s&s=10517&o=mp&p=76	Geovanio Berndt
Megascops sanctaecatarinae	WIKIAVES	https://www.wikiaves.com.br/4081975&tm=f&t=s&s=10517&o=mp&p=29	Guilherme Freda
Megascops sanctaecatarinae	WIKIAVES	https://www.wikiaves.com.br/2327427&tm=f&t=s&s=10517&o=mp&p=47	Rubia W. Speck Loes
Megascops sanctaecatarinae	WIKIAVES	https://www.wikiaves.com.br/914004&t=s&s=10517&tag=FOTOADULTO	Sèrgio Messias
Megascops sanctaecatarinae	The Macaulay Library	ML57782641
Megascops seductus	The Macaulay Library	ML186730261
Megascops seductus	The Macaulay Library	ML225345891
Megascops seductus	The Macaulay Library	ML242148241
Megascops seductus	The Macaulay Library	ML323747591
Megascops seductus	The Macaulay Library	ML47808961
Megascops trichopsis	The Macaulay Library	ML138417721
Megascops trichopsis	The Macaulay Library	ML254765821
Megascops trichopsis	The Macaulay Library	ML368760771
Megascops watsonii	The Macaulay Library	ML204135231
Megascops watsonii	The Macaulay Library	ML204218911
Megascops watsonii	The Macaulay Library	ML205826761
Megascops watsonii	The Macaulay Library	ML54839701
Megascops watsonii	The Macaulay Library	ML594245451
Mimizuku gurneyi	flickr	https://www.flickr.com/photos/akhanhk/33766375774	akhanhk
Mimizuku gurneyi	flickr	https://www.flickr.com/photos/28722516@N02/2848122238	Richard Parker
Mimizuku gurneyi	The Macaulay Library	ML205745621
Mimizuku gurneyi	The Macaulay Library	ML377549331
Mimizuku gurneyi	The Macaulay Library	ML570014101
Otus alfredi	The Macaulay Library	ML104898051
Otus alius	The Macaulay Library	ML255637071
Otus angelinae	The Macaulay Library	ML205767991
Otus bakkamoena	The Macaulay Library	ML122285741
Otus bakkamoena	The Macaulay Library	ML133902501
Otus bakkamoena	The Macaulay Library	ML236476271
Otus bakkamoena	The Macaulay Library	ML47311971
Otus bakkamoena	The Macaulay Library	ML57102651
Otus balli	The Macaulay Library	ML377589751
Otus balli	The Macaulay Library	ML377589751
Otus beccarii	The Macaulay Library	ML467164341
Otus beccarii	The Macaulay Library	ML605216041
Otus brookii	iNaturalist	https://www.inaturalist.org/observations/10138253	Thomas Carlsson
Otus brucei	The Macaulay Library	ML191184341
Otus brucei	The Macaulay Library	ML194456471
Otus brucei	The Macaulay Library	ML205953481
Otus brucei	The Macaulay Library	ML332509941
Otus brucei	The Macaulay Library	ML75092131
Otus elegans	The Macaulay Library	ML105601001
Otus elegans	The Macaulay Library	ML136766391
Otus elegans	The Macaulay Library	ML289128541
Otus elegans	The Macaulay Library	ML466973021
Otus elegans	The Macaulay Library	ML512166801
Otus flammeolus	The Macaulay Library	ML267437191
Otus flammeolus	The Macaulay Library	ML369327641
Otus flammeolus	The Macaulay Library	ML45173661
Otus flammeolus	The Macaulay Library	ML56334981
Otus flammeolus	The Macaulay Library	ML580715921
Otus fuliginosus	The Macaulay Library	ML109111981
Otus fuliginosus	The Macaulay Library	ML235636701
Otus fuliginosus	The Macaulay Library	ML264766911
Otus fuliginosus	The Macaulay Library	ML275804241
Otus fuliginosus	The Macaulay Library	ML559528981
Otus hartlaubi	The Macaulay Library	ML279869621
Otus insularis	The Macaulay Library	ML205426461
Otus insularis	The Macaulay Library	ML586548371
Otus ireneae	The Macaulay Library	ML205983211
Otus ireneae	The Macaulay Library	ML254797061
Otus ireneae	The Macaulay Library	ML300028721
Otus ireneae	The Macaulay Library	ML308789841
Otus ireneae	The Macaulay Library	ML74888611
Otus lempiji	The Macaulay Library	ML178118671
Otus lempiji	The Macaulay Library	ML197853551
Otus lempiji	The Macaulay Library	ML281287431
Otus lempiji	The Macaulay Library	ML482859381
Otus lettia	The Macaulay Library	ML170896301
Otus lettia	The Macaulay Library	ML191184351
Otus lettia	The Macaulay Library	ML234926771
Otus lettia	The Macaulay Library	ML344576771
Otus lettia	The Macaulay Library	ML551710071
Otus leucotis	The Macaulay Library	ML137708521
Otus leucotis	The Macaulay Library	ML236135511
Otus leucotis	The Macaulay Library	ML554549711
Otus leucotis	The Macaulay Library	ML559735281
Otus leucotis	The Macaulay Library	ML598768311
Otus longicornis	The Owl Pages	https://www.owlpages.com/owls/species.php?i=1103	Bram Demeulemeester
Otus longicornis	Oiseaux.net	https://www.oiseaux.net/photos/paul.van.giersbergen/petit-duc.longicorne.1.html#espece	Paul von Giersbergen
Otus longicornis	The Macaulay Library	ML210671271
Otus longicornis	The Macaulay Library	ML564711851
Otus longicornis	The Macaulay Library	ML588730551
Otus magicus	The Macaulay Library	ML104202481
Otus magicus	The Macaulay Library	ML119724901
Otus magicus	The Macaulay Library	ML170331041
Otus magicus	The Macaulay Library	ML545435511
Otus magicus	The Macaulay Library	ML62333841
Otus manadensis	The Macaulay Library	ML205789061
Otus manadensis	The Macaulay Library	ML378709131
Otus manadensis	The Macaulay Library	ML379481341
Otus manadensis	The Macaulay Library	ML479718691
Otus mantananensis	The Macaulay Library	ML312189721
Otus mantananensis	The Macaulay Library	ML316320651
Otus mantananensis	The Macaulay Library	ML378161511
Otus megalotis	ZooChat	https://www.zoochat.com/community/media/philippine-scops-owl-otus-megalotis.574378/	Daniel Sörensen
Otus megalotis	ZooChat	https://www.zoochat.com/community/media/philippine-scops-owl.471086	gentle lemur
Otus megalotis	The Macaulay Library	ML205745851
Otus megalotis	The Macaulay Library	ML205745891
Otus megalotis	The Macaulay Library	ML407166601
Otus mentawi	The Macaulay Library	ML609100476
Otus mindorensis	The Macaulay Library	ML377160611
Otus pembaensis	The Macaulay Library	ML119423431
Otus pembaensis	The Macaulay Library	ML289050711
Otus rufescens	Pinterest	https://cl.pinterest.com/pin/31243791147753387/	Dafna Estephania
Otus rufescens	alamy	https://www.alamy.com/reddish-scops-owl-otus-rufescens-at-night-in-rain-forests-of-sumatra-in-indonesia-image245600134.html	Pete Morris
Otus rufescens	The Macaulay Library	ML379015951
Otus rutilus	The Macaulay Library	ML204691611
Otus rutilus	The Macaulay Library	ML205116731
Otus rutilus	The Macaulay Library	ML441096681
Otus rutilus	The Macaulay Library	ML552537761
Otus rutilus	The Macaulay Library	ML92840011
Otus sagittatus	The Macaulay Library	ML132024581
Otus sagittatus	The Macaulay Library	ML252565101
Otus sagittatus	The Macaulay Library	ML349730141
Otus sagittatus	The Macaulay Library	ML350625671
Otus sagittatus	The Macaulay Library	ML460421681
Otus scops	The Macaulay Library	ML205743471
Otus scops	The Macaulay Library	ML337280071
Otus scops	The Macaulay Library	ML480801751
Otus scops	The Macaulay Library	ML499410871
Otus scops	The Macaulay Library	ML506279111
Otus semitorques	The Owl Pages	https://www.owlpages.com/owls/species.php?i=146	Nial Moores
Otus semitorques	The Macaulay Library	ML238781391
Otus semitorques	The Macaulay Library	ML333716251
Otus semitorques	The Macaulay Library	ML554986861
Otus senegalensis	The Macaulay Library	ML153127391
Otus senegalensis	The Macaulay Library	ML193543201
Otus senegalensis	The Macaulay Library	ML195513591
Otus senegalensis	The Macaulay Library	ML360696131
Otus senegalensis	The Macaulay Library	ML595255721
Otus spilocephalus	The Macaulay Library	ML142321811
Otus spilocephalus	The Macaulay Library	ML206096211
Otus spilocephalus	The Macaulay Library	ML377296131
Otus spilocephalus	The Macaulay Library	ML560209421
Otus sunia	The Macaulay Library	ML221700501
Otus sunia	The Macaulay Library	ML2876901
Otus sunia	The Macaulay Library	ML341796141
Otus sunia	The Macaulay Library	ML601214541
Otus sunia	The Macaulay Library	ML87927011
Pseudoscops clamator	The Macaulay Library	ML107508511
Pseudoscops clamator	The Macaulay Library	ML108861331
Pseudoscops clamator	The Macaulay Library	ML132201671
Pseudoscops clamator	The Macaulay Library	ML183562501
Pseudoscops clamator	The Macaulay Library	ML530637121
Pseudoscops grammicus	The Macaulay Library	ML205123021
Pseudoscops grammicus	The Macaulay Library	ML518112201
Pseudoscops grammicus	The Macaulay Library	ML520471551
Ptilopsis granti	The Macaulay Library	ML190488871
Ptilopsis granti	The Macaulay Library	ML204756591
Ptilopsis granti	The Macaulay Library	ML227862601
Ptilopsis granti	The Macaulay Library	ML589395001
Ptilopsis granti	The Macaulay Library	ML62178491
